# Supplementary material for: Genome-wide identification and expression analysis of CCoAOMT genes in Capsicum annuum L. under drought stress
Source: Front Plant Sci. 2025 Sep 19;16:1654390. doi: 10.3389/fpls.2025.1654390 (PMC12494069; doi:10.3389/fpls.2025.1654390)
Supplement: Supplementary file 1 [file DataSheet1.zip]

Archive with 3 entries (3 files):
- Supplementary table S1-List of all CCoAOMT genes.xls
- Supplementary table S2-S4.xls
- Supplementary figure S1-Chromosome Localization of CaCCoAOMT.tif
