# Supplementary material for: Genome-wide identification and expression analysis of CCoAOMT genes in Capsicum annuum L. under drought stress
Source: Front Plant Sci. 2025 Sep 19;16:1654390. doi: 10.3389/fpls.2025.1654390 (PMC12494069; doi:10.3389/fpls.2025.1654390)
Supplement: Supplementary file 1 [file DataSheet1.zip › Supplementary table S1-List of all CCoAOMT genes.xls]

## Sheet: Capsicum annuum
>CaCCoAOMT1
MKEKSGPSNGKASKKVVKDRIFDVSKMIIMWSRMNLATITTLKFDLIIRGFDWDLSMLRYFRNQFHRNGKKSHRIQGSSIFPQTLWLLIASPMSRLMMLGCTNSFALFRPKFNGHLFPSIYHINVSSLMRHVSSTTALSFCQLQASKLHDSPVTVASDVRYGGKRIISVDSPLYDYILSNVREPKILRELREETATMRGSQMQVSPDQAQLLAMLVQILGAKRCIEVGTYTGYSSLGVALVLPEGGCLVACERDGKSIEVAQRYYDRAGVSHKVDVRHGLAADTLKSLIQNGEICRYDFAFVDAEKRMYQEYFELLLQLVRVGGLIVVDNVLWHGRVSDPLVNDSKTLSIRDFNENLMKDNRVDISMVPVGDGMTICRKR*
>CaCCoAOMT2
MASNGENGRHQEVGHKSLLQSDALYQYILETSVYPREPAPMKELREITAKHPWNLMTTSADEGQFLNMLLKLINAKNTMEIGVFTGYSLLATAMALPDDGKILAMDINRENYEIGLPVIEKAGLAHKIEFREGPALPVLDQMIEDGNYHGSYDFIFVDADKDNYLNYHKRLIDLVKVGGLIGYDNTLWNGSVVAPPDAPLRKYVRYYRDFVLELNKALAADPRIEICQLPVGDGITLCRRIS*
>CaCCoAOMT3
MASNGENGRHQEVGHKSLLQSDALYQYILETSVYPREPEAMKELREITAKHPWNLMTTSADEGQFLNMLLKLINAKNTMEIGVFTGYSLLATAMALPDDGKILAMDINRENYEIGLPVIEKAGLAHKIEFKEGPALPVLDQMIEDGKYHGSYDFIFVDADKDNYLNYHKRLIDLVKVGGLIGYDNTLWNGSVVAPPDATLRKYVRYYRDFVLELNKALAADPRIEICQLPVGDGITLCRRIG*
>CaCCoAOMT4
MASNGENGRHQEVGHKSLLQSDALYQYILETSVYPREPEAMKELREITAKHPWNLMTTSADEGQFLNMLLKLINAKNTMEIGVFTGYSLLATAMALPDDGKILAMDINRENYEIGLPVIEKAGLAHKVDFREGPALPVLDQMIEDGKYHGSYDFIFVDADKDNYLNYHKRLIDLVKVGGLIGYDNTLWNGSVVAPPDAPLRKYVRYYRDFVLELNKALAADPRIEICQLPVGDGITLCRRIS*
>CaCCoAOMT5
MATAPDAGQQIALLLKMINAKKTIEIGVFTGYSLLLTALTIPQDGKITAIDMNKDTYEMGLPVIKKAGVEHKINFIQSLALTVLDELLENHENRGSFDFAFVDADKVNYQKYHERLWKLLKVGGVIVYDNTLWFGTVAMPEESTKEELKPGRLHTIEFNRFLAADNRFQISQVPLGDGITICRRL*
>CaCCoAOMT6
MWMQITAIDMNKDTYEMGLPVIKKAGVEHKINFIQSLALTVLDELLENHENRGSFDFAFVDADKVNYQKYHERLWQLLKVGGIIVYDNTLWFGTVAMPEESTKEELKPGRLHTIEFNRFLAADNRFQISQVPLGDGITICGRL*
>CaCCoAOMT7
MELHSDSLYKGLLQSPELSEITAIDLDRDAYEMGLPVIKKAGVEHKINFIQSLALTVLDELLEDHENRGSFDFAFVDADKVNYQKYHERLWKLLKVGGIIVYDNTLWFGTVVMPEGSVMEERREDRLHIIEFNRFLAADDRFQISQVSLGDGITICRRL*
>CaCCoAOMT8
MPVLFFFEPKNLGASCRGAKIALAMVVAFDVNNILQSTVTPKAIRILILSDKPKPIIILHENRRSFDFAFVDADKDNYQKYHERLWQLLKVGGIVVYDNTLWNGTVAMPEGSTKEELKPNRLHIVEFNKFLAVDYHFQISQVRLGDGITICRRL*
>CaCCoAOMT9
MAENGAAQENQVAKHQEVGHKSLLQSDALYQYILETSVYPREPEPMKELRELTAKHPWNLMTTSADEGQFLSMLLKLINAKNTMEIGVYTGYSLLATALALPDDGQILAMDINRENYELGLPIIQKAGVAHKIDFREGPALPVLDRLVEDKNNHGTYDFIFVDADKDNYINYHKRIIELVKVGGVIGYDNTLWNGSVVAPPDAPMRKYVRYYRDFVLELNKALAADPRIEICMLPVGDGITLCRRIS*
>CaCCoAOMT10
MKELREITAKHPWNLMTASAADKGQFLNILLKLINAKNIMEIGVFTGYSLLAIAMDLPDDGTILAMDINRENYEIGLPVIEKAGLAHKIDFKEGPALSNGSVVALLDEPLRKYVGYYRDFLMELNKALTADPKIEIYQLPIGDGITLCRHIS*
>CaCCoAOMT11
MVCVGAPNFTAALLVVYKRPSLRCILQPKKHLAFSPRMMNLQSNASDEVEGSPWDHKGLLQSKELYQYVLETSVYPREPALLKEIRAITENHPNFYMGATPDSGQLIAMLLNLMNAKNTIELGVFTGYSLLLTALQIPDDGKILAIDPDRQSYEMGLPVIQKAGVEHKIDFKSSPALPVLDKLLEDKKNKGSFDFAFVDADKTSYGIYHERLMQLVKVGGLIVYDNTLWYATLVMPEESVDELMRPDRSFLLEFNKFLAADTRIQISQVTVGDGMTICRRLF*

## Sheet: Arabidopsis thaliana
>AtCCoAOMT1
MATTTTEATKTSSTNGEDQKQSQNLRHQEVGHKSLLQSDDLYQYILETSVYPREPESMKELREVTAKHPWNIMTTSADEGQFLNMLIKLVNAKNTMEIGVYTGYSLLATALALPEDGKILAMDVNRENYELGLPIIEKAGVAHKIDFREGPALPVLDEIVADEKNHGTYDFIFVDADKDXYINYHKRLIDLVKIGGVIGYDNTLWNGSVVAPPDAPMRKYVRYYRDFVLELNKALAADPRIEICMLPVGDGITICRRIS
>AtCCoAOMT2
MAKDEAKGLLKSEELYKYILETSVYPREPEVLRELRNITHNHPQAGMATAPDAGQLMGMLLNLVNARKTIEVGVFTGYSLLLTALTLPEDGKVIAIDMNRDSYEIGLPVIKKAGVEHKIDFKESEALPALDELLNNKVNEGGFXXAFVDADKLNYWNYHERLIRLIKVGGIIVYDNTLWGGSVAEPDSSTPEWRIEVKKATLELNKKLSADQRVQISQAALGDGITICRRLY
>AtCCoAOMT3
MSTGLALNRCSVSVCRTAVTLLNRPTVSVARSLKFSRRLIGNCSIAPADPYVVADDDKYGNKQVISLTPRLYDYVLSNVREPKILRQLREETSKMRGSQMQVSPDQAQLLAMLVQMLAAERCIEVGVYTGYSSLAVALVLPESGCLVACERDSNSLEVAKRYYELAGVSHKVNVKQGLAAESLKSMIQNGEGASYDFAFVDADKRMYQDYFELLLQLVRVGGVIVMDNVLWHGRVSDPMVNDAKTISIRNFNKKLMDDKRVSISMVPIGDGMTICRKR
>AtCCoAOMT4
MTTFSTSFLFLLLVFCLIGSLAADDLQHKSGRDVCSGGSDLRTPDIRLNRPTDSVVGNCPTEASPLVMADDEKYGNKMVISLTPRLYDYVLNNVREHEILKQLREETAISQIQVSPDQAQLLAMLVEILGAKRCIEVGVYTGYSSLAVALVLPESGRLVACDKDANALEVAKRYYELAGVSHKVTVKHGLAAESLMSMIQNGEESSYDFAFLDADKAMYQEYFESLLRLVRVGGVIVIDNVLWHGWVADSTVNDERTISLRNFNKKLMDDQRVSISMVSIGDGMTICRKR
>AtCCoAOMT5
MDGRLPDKGILKSEALKQYIMETTAYPREHELLKELREATIQRYGNLSEMGVPVDESLFLSMLVKIINAKNTIEIGVFTGYSLFTVALALPEDGRITAIDIDQAGYNLGLEFMKKAGVDHKINFIQSDAVRGLDQLLNGKQEYDFAFVDADKTNYVYFLEKLLKLVKVGGIIAFDNTLWFGTLIQKENEVPGHMRAYREALLEFNKILARDPRVEIAQISIGDGLTLCRRLI
>AtCCoAOMT6
MANEIPTKGILKSEALKQYIMETSAYPREHELLKELRKATVQKYGNLSEMEVPVDEGHFLSMLVKIMNAKNTIEIGVFTGYSLLTTALALPEDGRITAIDIDKEAYEVGLEFIKKAGVDHKINFIHSDGLKALDQLVNDKCEFDFAFADADKSSYVNFHERLLKLVKVGGIIAFDNTLWFGFVAEDEDGVPEHMREYRAALIEFNKKLALDPRVEVSQISIGDGITLCRRLV
>AtCCoAOMT7
MEKLLPPSKLLPPKGILKSDALKKYIFETTAYPREHEQLKKLREATVLKYGNLSEMEVPVDEGHFLSMLLKIMNAKKTIELGVFTGYSLLTTALALPHDGHVTGIDIDKEAYEMGLEFIKNAGVHHKINFIHSDCLQALDNMLSENPKPEFDFAFVDADKPNYANMHERLMKLVKVGGVIAFDNTLWSGFVAEKEENVPVHMRVNRKAFLDLNKRLAADPHVEVSQVSIGDGVTLCRRLV

## Sheet: Oryza sativa
>OsCCoAOMT1
MAATGAGEGKETAAVAGGGGGGSLHSKTLLKSEPLYQYVLESTVFPREPDCLRELRLATANHPMAVMAASPDQVQLFGLLIELISAKNAIEVGVFTGYSLLATALALPDDGKIVAIDVSRESYDEVGAPVIDKAGVAHKVDFRVGLAMPVLDELVAEEGNKGRFDFAFVDADKVNFLGYHERLLQLVRVGGLIAYDNTLWGGSVAAPPAAADEAVPSGRDRSLAALAREFNAAIAADRRVKPCQLAIADGVMLCRRVA
>OsCCoAOMT2
MPLLVTLLPVYCTAHSRRLKRTTPASRVSSTAMAAANGDASHGANGGIQIQSKEMKTAIHSNDSPKTLLKSESLHEYMLNTMVYPRENEFMRELRLITSEHTYGFMSSPPEEGQLLSLLLNLTGAKNTIEVGVFTGCSVLATALAIPDDGKVVAIDVSREYFDLGLPVIKKAGVAHKVDFREGAAMPILDNLLANEENEGKFDFAFVDADKGNYGEYHERLLRLVRAGGVLAYDNTLWGGSVALEDDSVLEEFDQDIRRSIVAFNAKIAGDPRVEAVQLPVSDGITLCRRLV
>OsCCoAOMT3
MWGLVDAKLIRVSTAMHRFASASSLPPPAPATAAAAAAQAAALRFGSAATTRVPRALALTASTCPWHRRHLCSSSSSSSSAAAAAATAAAVEEARQGRKQLGATTQLYEYLLANVREHPVLKELREETAAMRGSQMQVSPAQAQLLAMLAQILGAQRCIEVGVYTGYSSLAVALALPESGRLVACERDERCLEVAKKYYQRSGVAHKVDVKHALAADSLKLLIDGGEVNSYDFAFVDADKRMYEEYYELLLKLVRVGGLIVIDNVLWYGRVADPLVNDRKTISIRNFNKKLLEDNRVSISMVPIGDGMTICRKLVDT
>OsCCoAOMT4
MAEAASAAAAATTEQANGSSGGEQKTRHSEVGHKSLLKSDDLYQYILETSVYPREHECMKELREVTANHPWNLMTTSADEGQFLNLLLKLIGAKKTMEIGVYTGYSLLATALAIPDDGTILAMDINRENYELGLPSIEKAGVAHKIDFREGPALPVLDQLVEEEGNHGSFDFVFVDADKDNYLNYHERLMKLVKVGGLVGYDNTLWNGSVVLPADAPMRKYIRYYRDFVLELNKALAADHRVEICQLPVGDGITLCRRVK
>OsCCoAOMT5
MATYRPGSNTLLKSDSILEYVLDTTVYPREHERLRELRLITQNHPKSFMGSSPDQMQFFSVLLKMIGARNAVEVGVFTGYSLLATALALPDDGKVVAIDVSREYYELGRPVIEDAGVAHKVDFRHGDGLAVLDQLLAGGEGKFDFAYADADKEQYRGYHERLVRLLRVGGVVAYDNTLWGGSVAMPRDTPGSSAYDRVVRDYMVGFNAMVAADDRVEACLLPVADGVTLCRRLK
>OsCCoAOMT6
MTTGNGDAPVIKNAHSDIDSTNKTLLKSDALYKYVLDTTVLPREPECMRDLRLITDKHQWGFMQSSADEAQLLGMLLKMAGAKRTIEVGVFTGYSLLATALALPEDGKVVAIDPDRESYEIGRPFLEKAGVAHKVDFREGKGLEKLDELLAEEAAAGREAAFDFAFVDADKPNYVKYHEQLLQLVRVGGHIVYDNTLWAGTVALPPDTPLSDLDRRFSVAIRDLNSRLAADPRIDVCQLAIADGITICRRLV

## Sheet: Camellia sinensis
>CsCCoAOMT1
MATNAEINGQNKENQAGRHQEVGHKSLLQSDALYQYILETSVYPREPEPMKQLRQLTANHPWNIMTTSADEGQFLNMLLKLINAKNTMEIGVYTGYSLLATALALPHDGKILAMDINRENYELGLPIIQKAGVAHKIDFREGPALPVLDQMIEDTEYHGSFDFIFVDADKDNYLNYHKRLIDLVKVGGLIGYDNTLWNGAVVAPPDAPLRKYVRYYKDFVLELNKALAVDPRIEICQLPVGDGITLCRRIS*
>CsCCoAOMT2
MIISTIQIINRKKYNSFSFYDVNSKVKLGKAMADTIVLKTILQSEALQKYILDTNAYPREHEQLKWLRDATFKKYGNRAELSVPPDEGLFLSMLLKLMNAKKTLEIGVFTGYSLLTTALALPHDGQIVAIDPNREAFEVGLPFIQKAGVEHKINFIESDAISVLNEMLSDEGKLKMEFDFVFVDADKPNNINYHEQAIKLVKVGGVIAYDNTLYRGSVVNNEEEVPERFRANQKPIIELNKHLASDPRIEIAQISIGDGVTLCRRIL*
>CsCCoAOMT3
MDWSPVFAKNAYLDTLKLCSKHEEQCDSCSTSEPESKEFISALAAGMNAKFIVEVTPTASPSTIALAAAARQTGGKLVCILPEPRLGESQKVIDDSGLNDMVEFKTGDPAELLSSYENIDFSLVDCKTDNYTNLLEMLDVNPTRSMVVADNLVEGRTGLGGHVKGMENKGKVRSTKHPIGKGMEVTMIGKLGDEFGKKSHSKGCHSRGRGGGGGGGSGKRSGKSEWVIKVDENSGEEHFFRMPKSL*
>CsCCoAOMT4
MAASLLPRSTYPRLIFAPLFSLQRDLLLPSFDRLVHVSSPIAAFNRRFRAQNSNNSADATVVAGDENYGNKRVISVTPRLYDYLLSNVREPEILKELREETATRRGSQMQVSPDQAQLLAMLVQILGAEKCIEVGVYTGYSSLAIALVLPESGRLVACERDMKSLEVAKRYYDRAGVSHKVDVKHGMAADALKSMIQKGESCSYDFAFVDAEKRMYHEYFELLLQLVRVGGLIVIDNVLWHGKVANPLVNDAKTVSIRNFNRSVMEDKRVSISMVPIGDGMTICRKL*
>CsCCoAOMT5
MATNGEGEQNLRHQEVGHKSLLQSDALYQYILETSVYPREPEAMKELREVTAKHPWNIMTTSADEGQFLNMLLKLINAKNTMEIGVYTGYSLLATALALPDDGKILAMDINRDNFEIGLPIIEKAGVAHKIDFREGPALPALDKMIEDGKHHGSFDFIFVDADKDNYINYHKRLIDLVKVGGLIGYDNTLWNGSVVAPPDAPMRKYVRYYRDFVLELNKALAADPRIEICMLPVGDGITLCRRVC*
>CsCCoAOMT6
MGDLKMKNILRSEALTKYILETSAYPREHQLLKELREATVNKYKERSLMSVTVDEGQLISMLLKIMNAKKTVEIGVFTGYSLLTTVLALPHDGKVIAIDPRREAYEVGLPFIKKVGVEHKINYIQSDGMTVLNNLLTNEKQEGSFDFAFVDADKENYMNYHELLLKLVKIGGIIAYDNTLWNGSVVPSKYEEEAEDSARDALRKLNSFLASDSRVDLSHVSIADGLTLCRRLS*
>CsCCoAOMT7
MADNIVLKTILKSEALQKYILDTSAYPREHEQLKRLRDATFKKYGDRAEMSVPPDEGMFLSMLLKLMNAKKTLEIGVFTGYSLLTTALALPHDGQIVAIDPNREAFEVGLPCIQKAGVEHKINFIESDATSILNEMLSDEGKLKMEFDFVFVDADKPNSINYHEQAIKLMKVGGVIAYDNTLWRGSVVSKEEEVPERFRANQKPIIELNKRLASDPRVEIAQISIGDGVTLCRRIL*
>CsCCoAOMT8
MASVAVGARSSVTTAATGPGVTMKYIFDTNVYPREHEQLKRIRDATFKKYGYRAELSVPPDEGLFLSMLLKLMNAKKTLEIGVFTGYSLLTTALALPHDGQIVAIDPNREAFEVGLPFIQKAGVEHKINFIESDAISVLNEMLSDEGKLKMEFDFVFVDADKPNYINYHEQAIKLVKVGGVIAYDNTLWYGSVVSNEEEVPERLRASQKPIIELNKYLASDPRIEITQISIGDGVTLCRRIL*
>CsCCoAOMT9
MANRVPEPNPVVLQSDQLYQYILETSVYPRESEHLKQIRDATATHPAAFFGTAPDAGQLMAMLLKLVNAKKTIEVGVFTGYSLLLTALTIPDDGQIVAIDINREAYEIGLPIIQKAGVEHKIDFIQSPALPVLDKLLEDKENEGAFDFAFVDADKGNYLNYHERLMKLVKDGGLLVYDNTLWGGTVAKPEESVPVYKRQWRKATIEFSKSITADHRVEISHVPSGDGVIICRRIC*
>CsCCoAOMT10
MEQTTKKVTSPTKGLLQSDELYQYILETSVYPREPELLKELREVTASHPRSMMGTAPDAGQLMAMLLKLVNAKNTIEIGVFTGYSLLLTALSIPDDGKIIAIDLNQETYEIGLPVIRKAGVEHKINFIVSEALPVLDKLLENNENEGSFDFAFVDADKVNYLNYHERLMKLVKIGGIVVYDNTLWGGTVAMPEESVPEGMKHGRHFTIELNKSLASDPRILMSHAPLGDGITICKRIQ*

## Sheet: Gossypium raimondii
>GrCCoAOMT1
MATNKTEEQQQQSQAGRHQEVGHKSLLQSDALYQYILETSVYPREPEPMKELREITAKHPWNLMTTSADE
GQFLNMLLKLINAKNTMEIGVYTGYSLLATALALPDDGKIFAMDINRENYELGLPVIQKAGVAHKIDFKEGPAMPVLDELVQDEKNHGSFDFIFVDADKDNYLNYHKRLIELVKVGGLIGYDNTLWNGSVVAPPDAPLRKYVRYYRDFVLELNKALAVDPRIEICMLPVGDGITLCRRLK
>GrCCoAOMT2
MATNTTQEQQSEAGRHQEVGHKSLLQSDALYQYMLETSVYPREPEPMKELRELTAKHPWNLMTTSADEGQFLNMLLKLINAKNTMEIGVYTGYSLLATALALPDDGKILAMDINRENYELGLPVIQKAGVAHKIEFKEGPAMPVLDKLVEDEKNHGSYDFIFVDADKDNYLNYHKRLIELVKVGGLIGYDNTLWNGSVVAPPDAPLRKYVRYYRDFVLELNKALAVDPRIEICMLPVGDGITLCRRVK
>GrCCoAOMT3
MDNEKKRSASFSKGLLQSGELYQYVLETNVYPREPELLKELRDMTATHPRAIMATAPDAGQLIAMLLKLTNAKRTIEVGVFTGYSLLLTAFTIPEDGKIVAIDMNREAYEIGLPVIRKAGVENKIEFIESEALPVLDQLLEDPGNENGFDFAFIDADKINYWKYHERLMKLVKVGGIVVYDNTLWAGSVAMPEECTPEILREGRERTLEFNKLLAADPLVEISLAPLGDGITIVCTELFIQSLNHFKHVCGGSLFNYCISQGIMKLNKESQRPPFSFKCLVLGFRLLLV
>GrCCoAOMT4
MTKSAAKNPTPPDLYLFLQMANIFAINRCSSSVYQRFIVQFNSTQRFSSLSSHVSKSRFIKLNNLRRNCSLSSDAAAPFIVADDEKYGNKQVISITPRLYDYILANAREPPVLRQLREETANMRGSQMQVSPDQAQLLAMLVQILGAARCIELGVYTGYSSLAIALALPESGCLVACERDAK
SLEVAKRYYELAGVSHKVSVKHGLAADVLKSMISNGETCSYDFAFVDAEKRMNQKYFELLLQLVRVGGVIVIDNVLWHGKVADPLVNDAKTVSIRNFNRNLMADDRVSISLVPIGDGMTICRKR
>GrCCoAOMT5
MGPSPTFDQFGTSPTPDRGGKRSNPDFRLHITPLHFFFPLRFPIQRKLKLAQVHKQRKAKRKKLFISRVLAMATNTQDQQSQAGRHQEVGHKSLLQSDALYQYILETSVYPREPEPMKELRKLTAKHPWNLMTTSADEGQFLNMLLKLINAKNTMEIGVYTGYSLLATALAIPDDGKILAMDVNRENYELGLPVIQKAGVAHKIDFKEGPALPVLDQLVEDEKNHGSFDFIFVDADKDNYLNYHKRLIELVKVGGLIGYDNTLWNGSVVAPPDAPLRKYVRYYRDFVMELNKALAVDPRIEICMLPVGDGITLCRRVK
>GrCCoAOMT6
MICFSSIYLKSMEFTTAEPFLHKGLLQSFELTKYILKTNVYPREPSPLKELREVTAKHPGNFMSTTPDSGQLMGMLLKLINAKKTIEIGVYTGYSLLLTALSIPHDAMIIAIDPNKETYEIGLPIIQKAGVEHKINFIESQALPVLDKLLQNLNNEGSFDFAFVDADKENYLNYHERLLKLVKVGGLIVFDNTLWGGTVAQPEEAVSEDRKESRRSIIEFNNSVSIDQRIEIALTPSGDGLTICRRIR

## Sheet: Linum usitatissimum
>LuCCoAOMT1
MAAANGVAYRCLAVATATPAISSARCCSSKAWNSIRKVSNLRCSSFKNNPSSTDVVVVAEDEKYGNKQIISLTPRLYDYILSNVREPEIMRQLREETAGMRGSQMQVSPDQAQLLAMLVQLLGAQRCIEVGVYTGYSSLAVALVLPEFGQLIACERDANSLEVANRFYKRAGVDHKVIAKHGMAAEILNSLIQNGESGSYDFAFIDAEKRMNHEYFELLLKLVKVGGVIVIDNVLWHGKVADPLVIDVKTESIRSFNRRIMEDERVSISMVPIGDGMTICRKR
>LuCCoAOMT2
MDLPHKGILQSPDLAKYIYETSVYPREHEQLKKIREATVAKYGNMAETAVPVDEGRFLSLLVKLLNPKRTLEIGVFTGYSLLSTALALSDDSLITAIDISKNHYDIGFPYIKEAGVADKINFIESPATPALEHLLVAIKNEEEALYDFAFVDADKPSYKDYHEHLVKLVKVGGLIAYDNTLWFGFVAKNESEVPERFRGDRKAIMELNKALATDPRVDVAQISVGDGITLCRRIL
>LuCCoAOMT3
MAEEQKSSSENVSRHQEVGHKSLLQSDALYQYILETSVYPREPESMKELREVTAKHPWNIMTTSADEGQFLNMLLKLINAKNTMEIGVYTGYSLLATALAIPDDGKILAMDINRENYEIGLPIIEKAGLAHKIEFREGPALPALDLMVEDKSLHGTYDFIFVDADKDNYINYHKRLIDLVKIGGVIGYDNTLWNGSVVAPPDAPLRKYVRYYRDFVLELNKALAADPRIEICMLPVGDGITLCRRIS
>LuCCoAOMT4
MAEQQQSGENVSRHQEVGHKSLLQSDDLYQYILETSVYPREPESMKELREVTAKHPWNIMTTSADEGQFLNMLLKLINAKNTMEIGVYTGYSLLATALALPDDGKILAMDINRENYEIGLPIIEKAGLAHKIEFKEGPALPALDKMVEDKANHGAYDFIFVDADKDNYINYHKRLIDLVKIGGVIGYDNTLWNGSVVAPPDAPLRKYVRYYRDFVLELNKALAADPRIEICMLPVGDGITLCRRIS
>LuCCoAOMT5
MAEQQQSGENVSRHQEVGHKSLLQSDDLYQYILETSVYPREPESMKELREVTAKHPWNIMTTSADEGQFLNMLLKLINAKNTMEIGVYTGYSLLATALALPDDGKILAMDINRENYEIGLPIIEKAGLAHKIEFKEGPALPALDKMVEDKANHGAYDFIFVDADKDNYINYHKRLIDLVKVGGVIGYDNTLWNGSVVAPPDAPLRKYVRYYRDFVLELNKALAADPRI
EICMLPVGDGITLCRRIS
>LuCCoAOMT6
MAEEQKQSSSENVSRHQEVGHKSLLQSDALYQYILETSVYPREPESMKELREVTAKHPWNIMTTSADEGQFLNMLLKLINAKNTMEIGVYTGYSLLATALAIPDDGKILAMDINRENYEIGLPIIEKAGLAHKIEFREGPALPALDLMVEDKSLHGTYDFIFVDADKDNYINYHKRLIDLVKIGGVIGYDNTLWNGSVVAPPDAPLRKYVRYYRDFVLELNKALAADPRIEICMLPVGDGITLCRRIS

## Sheet: Solanum tuberosum
>StCCoAOMT1
MAENVASQENQVSKHQEVGHKSLLQSDALYQYILETSVYPREPEPMKELRELTAKHPWNL
MTTSADEGQFLNMLLKLINAKNTMEIGVYTGYSLLATALALPHDGKILAMDINKENYEEI
GLPIIQKAGVAHKIDFREGPALPVLDLLVEDKNNHGTYDFIFVDADKDNYINYHKRIIEL
VKVGGVIGYDNTLWNGSVVAPPNAPLRKYVRYYRDFVLELNKALAADPRIEICMLPVGDG
ITLCRRIS*
>StCCoAOMT2
MTSNGENSRHQEVGHKSLLQSDALYQYILETSVYPREPEAMKELREITAKHPWNLMTTSA
DEGQFLNMLLKLINAKNTMEIGVFTGYSLLATAMALPDDGKILAMDINRDNYEIGLPVIE
KAGLAHKIEFREGPALPVLDQMIEDGKYHGSYDFIFVDADKDNYLNYHKRLIDLVKIGGV
IGYDNTLWNGSVVAPPDAPLRKYVRYYRDFVLELNKALAADSRIEICQLPVGDGITLCRR
IT*
>StCCoAOMT3
MLLKLINAKNTMEIDVFTGYSLLATAMALPDDGKILAMDINRDNYEIGLPVIEKAGLAHK
IDFREGPALPVLDQMIEDGKYHGSYDFIFVDADKDNYLNYHKRLIELVKVGGLIGYDNTL
WNGSVVAPPDAPLRKYVRYYRDFILELNKALAADPRIEICQLPVGDGITLCRRIS*
>StCCoAOMT4
MASNGENGRHQEVGHKSLLQSDALYQYILETSVYPREPEAMKELREITAKHPWNLMTTSA
DEGQFLNMLLKLINAKNTMEIGVFTGYSLLATAMALPDDGKILAMDINRDNYEIGLPVIE
KAGLAHKIEFREGPALPVLDQMIEDGKYHGSYDFIFVDADKDNYLNYHKRLIDLVKVGGV
IGYDNTLWNGSVVAPPDAPLRKYVRYYRDFVLELNKALAADPRIEICQLPVGDGITLCRR
IS*
>StCCoAOMT5
MASNGENGRHQEVGHKSLLQSDALYQYILETSVYPREPEAMKELREITAKHPWNLMTTSA
DEGQFLNMLLKLINAKNTMEIGVFTGYSLLATAMALPDDGKILAMDINRENYEIGLPVIE
KAGLAHKIEFREGPALPVLDQMIEDGKYHGSYDFIFVDADKDNYLNYHKRLIDLVKVGGL
IGYDNTLWNGSVVAPPDAPLRKYVRYYRDFVLELNKALAADPRIEICQLPVGDGITLCRR
IS*
>StCCoAOMT6
MALSNSAGSKGLLQTRELFEYVLETSVYPREPELLKEIRVITANHPQSLMSTSPDAGQLI
ALLQKLINAKNTIEIGVFTGYSLLLTALTIPQDGKITAIDMNKDTYEMGLPVIKKAGVEH
KINFIQSQALSALDELLKDDANRGSFDFAFVDADKVNYQKYHERLLQLVKVGGIIVYDNT
LWLGTVAMPEEFVKEELKPTRFYSIEFNKFLANDDRVQISQSQELFEYILETSVYPREAK
LLQEIRVITENHPKSLMSTSPDAGQLIALLQKLINAKNTIEIGVFTGYSLLLTALTIPQD
GKITAIDMNRDTYEIGLPIIQKAGVEHKINFIQSSALSALDELLEDDANRESFDFAFVDA
DKVNYQKYHERLLQLVKVGGIIAYDNTLWFGTVAMPEEFVKESQKRNRLHIIELNKFLAN
DDRVQISQVPLGDGITICRRL*
>StCCoAOMT7
MNLHSNASDQVEGSPWDNKGLLQSQELYRYVLETSVYPREPEPLKEIRAITANLPDFYMG
TTPDSGQLIAMLLNLLNAKNTIELGVFTGYSLLLTALTIPDDGKILAIDSNLESYELGLP
VIRKAGVEHKINFKHSPALPVLDKLLEDDKNRGSFDFAFVDADKTNYGNYHERLMKLMKI
GGLIVYDNTLWYGTLAMPEESVHKLMRSERSYLLEFNKFLAADTRIQISQVSLGDGMTIC
RRLF*
>StCCoAOMT8
MATVIGAHNFAALKAVYERPSLRWILQPRMQLTFSGRRMNLQSKSSDEVEGSPFDHKGLL
QSQELYQYILETSVYPREPAPLKEIRAITENHPYFFMGASPDSGQLIAMLLDMLNAKNTI
ELGVFTGYSLLLTALTIPDDGKILAIDPNLESYEMGLPIIQKAGVEHKIDFKHSPALPVL
DKLLEDDNNKSSFDFAFVDADKTNYGNYHERLMQLVKVGGLIVYDNTLWYGSVGMPEESV
DKLMRPERSYLVELNKSLAADTRIQISQVPLGDGMTICRRLF*
>StCCoAOMT9
MSNRMVLSYTNSFALFQPKFNGHSIPSIYHTDVLSLTRHVSSATALSFCQLQASKLHDSP
VTVASDVRYGSKQIISVDSPLYDYILTNVREPKILRELREETATMRGSQMQVSPDQAQLL
AMLVQILGAERCIEVGTYTGYSSLAVALVLPEGGHLVACERDGKVIEVAKRYYDRAGVSH
KVDVRHGLAADTLKSLIQNGESCRYDFAFVDAEKKMYQEYFELLLQLVRVGGLIVVDNVL
WHGRVSDPLVNDSKTLSIRNFNENLMKDNRVDISMVPIGDGMTICRKR*
>StCCoAOMT10
MAEKSGHGTILRSEALKKYILETSVYPREHEQLKELRQASFDKYKIVSLMGVPQDEGQFL
SMLLKIMNAKKTMEIGVFTGYSLLVTALALPEDGKVIAIDPDKDAYEVGLPFIKKAGVEH
KIQFIQSQALPVLERLLEKEEGTFDFIFIDADKENYLQYHEIVLKLVKVGGVLGYDNTLW
YGTVALSENDPMPPGLKALRGAVREINTFLANDPRIEMSQLSIGDGLTLCRRLY*
>StCCoAOMT11
MAEKNGEVQEIKHQEVGHKSLLQSDALYQYILETSVYPREPESMKELREVTAKHPWNLMT
TSADEGQFLNMLLKLINAKNTMEIGVYTGYSLLATALAIPEDGKILAMDINRENYEIGLP
IIEKAGVSHKIDFREGPALPLLDQLLEDKNNHGTYDFIFVDADKDNYINYHKRIIELVKV
GGLIGYDNTLWNGSVAAPADAPMRKYVRYYRDFVLELNKALAEDQRVEICMLPIGDGITL
CRRII*
>StCCoAOMT12
MDINKENYEEIGLPIIQKAGVAHKIDFREGPALPVLDLLVEDDNYINYHKRIIELVKVGG
VIGYDNTLWNGSVVAPPDATLGKYVRYYSDFVLELNKALAADPRIEICMLPVGDGITLCR
RSS*
