# Supplementary material for: Genome-wide identification and expression analysis of CCoAOMT genes in Capsicum annuum L. under drought stress
Source: Front Plant Sci. 2025 Sep 19;16:1654390. doi: 10.3389/fpls.2025.1654390 (PMC12494069; doi:10.3389/fpls.2025.1654390)
Supplement: Supplementary file 1 [file DataSheet1.zip › Supplementary table S2-S4.xls]

## Sheet: S2
Supplementary table S2-The FPKM from RNA-Seq data of CaCCoAOMT gene family
Gene_id	ZL1-Root	ZL1-Stem	ZL1-Leaf	ZL1-Bud	ZL1-Flower	ZL1-F-Dev1	ZL1-F-Dev2	ZL1-F-Dev3	ZL1-F-Dev4	ZL1-F-Dev5	ZL1-F-Dev6	ZL1-F-Dev7	ZL1-F-Dev8	ZL1-F-Dev9
Capana01g003929	3.38514	4.22409	6.27295	2.18326	1.77267	7.0363	3.91892	5.67314	5.09271	3.04612	2.19609	2.43125	3.05783	1.75775
Capana02g003073	85.0175	15.2913	74.5758	7.70206	23.96	0.198779	0.991045	12.1205	7.66967	1.59201	1.41261	0.709202	4.0707	0.211998
Capana02g003074	43.0395	11.4928	48.3122	11.981	11.7883	NA	0.594627	2.24817	12.0824	1.31106	0.706307	NA	0.36184	NA
Capana02g003075	637.1	99.734	29.9384	4.65927	18.4971	31.407	41.5248	104.295	159.697	181.582	204.299	192.371	471.568	257.472
Capana04g002388	33.6618	24.8125	15.8147	13.168	15.6513	20.6457	24.8593	22.0923	21.9618	26.4267	12.5726	14.8246	8.15452	12.6019
Capana04g002394	NA	NA	NA	NA	NA	NA	0.334478	NA	NA	NA	NA	NA	NA	NA
Capana04g002396	0.879367	0.295842	4.76029	NA	0.582229	0.301895	3.91339	NA	0.319132	0.426681	4.02264	1.0771	180.525	95.1429
Capana04g002397	NA	NA	NA	NA	NA	NA	NA	0.459723	NA	0.146815	NA	NA	NA	NA
Capana08g002351	548.517	245.262	12.4964	73.2317	36.0606	25.2228	37.5802	271.332	636.205	240.96	84.4322	113.443	241.356	82.882
Capana00g003512	5.36433	4.64066	2.40321	0.755104	0.45665	3.78849	3.93503	2.63915	2.50299	1.33861	0.560891	1.97117	1.58039	1.01011
Capana00g004448	0.248584	8.44665	11.0437	3.42918	12.8378	5.9739	5.19091	3.27329	4.87155	0.884521	1.81943	2.13137	1.08744	1.27424

## Sheet: S3
Table S3 qRT-PCR primers for expression analysis of CaCCoAOMT in Capsicum annuum
基因	上游引物序列（5′–3′）	下游引物序列（5′–3′）
Gene	Forward primer sequence	Reverse primer sequence
CaCCoAOM1	CAACAATGCGAGGCAGTCAGATG	GGAAGGACCAGGGCAACACC
CaCCoAOM2	CACTTCCCGTGCTTGACCAAATG	AGCCAATCAGTCCACCAACCTTC
CaCCoAOM3	GTGTATCCAAGAGAGCCCGAAGC	GGCAGAGGTGGTCATAAGGTTCC
CaCCoAOM4	CGTGTATCCAAGAGAGCCCGAAG	TGCAGAGGTGGTCATAAGGTTCC
CaCCoAOM5	GAAGTTGTTGAAGGTGGGTGGTG	GCCTGCCTGGTTTCAATTCTTCC
CaCCoAOM6	AAACCAGGCAGGCTTCACACC	TCAGAGTCGTCCGCAAATGGTG
CaCCoAOM7	TGGGACAGTTGTTATGCCAGAGG	GCGATCATCAGCAGCTAGAAACC
CaCCoAOM8	ACAGTTGCTATGCCAGAGGGATC	AGTCGCCTACAGATGGTGATTCC
CaCCoAOM9	TCCACCAGATGCACCAATGAGG	ATACGGCGGCACAGGGTAATTC
CaCCoAOM10	TGCCTCTGCTGCTGATAAAGGG	TCCATCGCTAGAATCGTGCCATC
CaCCoAOM11	AGCTGGTGAAAGTTGGAGGTCTG	CGTCAACACTTTCCTCTGGCATC
CaUBI3	TGTCCATCTGCTCTCTGTTG	CACCCCAAGCACAATAAGAC

## Sheet: S4
Table S4 Pearson correlation analysis was performed on the RNAseq and qRT PCR datasets
RNAseq	qRT-PCR	rho	pvalue	relation
CCoAOMT1	qCCoAOMT1	-0.76442	0.446051	negtive
CCoAOMT2	qCCoAOMT2	0.581802	0.604696	positive
CCoAOMT3	qCCoAOMT3	0.330563	0.785523	positive
CCoAOMT4	qCCoAOMT4	0.997223	0.0474572	positive
CCoAOMT5	qCCoAOMT5	0.902903	0.282863	positive
CCoAOMT6	qCCoAOMT6	NA	NA	NA
CCoAOMT7	qCCoAOMT7	-0.506909	0.661576	negtive
CCoAOMT8	qCCoAOMT8	NA	NA	NA
CCoAOMT9	qCCoAOMT9	0.999117	0.026758	positive
CCoAOMT10	qCCoAOMT10	0.790085	0.420072	positive
CCoAOMT11	qCCoAOMT11	-0.127787	0.918425	negtive
